# Supplementary material for: Phenolic Glycolipid Facilitates Mycobacterial Escape from Microbicidal Tissue-Resident Macrophages
Source: Immunity. 2017 Sep 19;47(3):552–565.e4. doi: 10.1016/j.immuni.2017.08.003 (PMC5610147; doi:10.1016/j.immuni.2017.08.003)
Supplement: Table S1. related to Figure 4 — The number of resident macrophages and monocytes responding to infection with 1–3 wild-type Mm or PDIM- Mm every 10 min from 1–11 hr post infection. Raw data used to make Figure 4A. [file mmc1.xlsx]

## Sheet: ombined.txt
Table S1, related to Figure 4: The number of resident macrophages and monocytes responding to infection with 1-3 wildtype Mm or PDIM- Mm every 10min from 1 – 11 hours post infection. Raw data used to make Figure 4A.
	WT Mm Fish 1		WT Mm Fish 2		WT Mm Fish 3		WT Mm Fish 4		WT Mm Fish 5		∆mmpL7 Mm Fish 1		∆mmpL7 Mm Fish 2		∆mmpL7 Mm Fish 3		∆mmpL7 Mm Fish 4		∆mmpL7 Mm Fish 5		∆mmpL7 Mm Fish 6		∆mmpL7 Mm Fish 7		∆mmpL7 Mm Fish 8		Mock Fish 1		Mock Fish 2		Mock Fish 3
Time Min	Resident Macrophages	Monocytes	Resident Macrophages	Monocytes	Resident Macrophages	Monocytes	Resident Macrophages	Monocytes	Resident Macrophages	Monocytes	Resident Macrophages	Monocytes	Resident Macrophages	Monocytes	Resident Macrophages	Monocytes	Resident Macrophages	Monocytes	Resident Macrophages	Monocytes	Resident Macrophages	Monocytes	Resident Macrophages	Monocytes	Resident Macrophages	Monocytes	Resident Macrophages	Monocytes	Resident Macrophages	Monocytes	Resident Macrophages	Monocytes
60	0	0	1	0	0	0	0	0	0	0	3	0	1	0	3	0	3	3	2	1	2	0	0	2	5	5	0	0	0	0	0	0
70	0	0	0	1	0	0	1	0	0	0	3	0	1	1	4	0	3	3	2	2	2	0	1	3	4	4	0	1	0	0	0	0
80	1	0	0	1	1	0	1	0	0	0	2	0	1	2	4	0	3	3	2	2	2	1	1	3	3	7	0	0	0	0	0	0
90	2	0	0	1	2	0	0	0	1	0	2	1	2	0	4	0	3	3	3	3	2	2	1	4	3	7	0	0	0	0	0	0
100	2	0	0	1	3	0	0	0	1	0	2	1	2	2	4	0	2	3	3	3	2	2	1	4	2	8	0	0	0	1	0	0
110	2	0	0	0	4	0	0	0	1	0	1	0	1	1	3	0	2	4	2	3	2	3	0	4	2	8	0	0	0	0	0	0
120	3	0	0	0	4	0	0	0	0	0	2	0	0	2	3	0	3	3	3	2	2	3	1	2	2	7	0	0	0	0	0	0
130	3	0	0	0	4	0	0	0	0	0	1	0	1	2	4	0	5	3	3	2	2	3	1	2	3	9	0	0	0	1	0	0
140	3	1	0	0	2	0	0	0	0	0	0	0	2	2	3	1	3	4	2	3	3	4	1	2	3	7	0	0	0	1	1	0
150	3	1	0	0	2	0	0	0	0	0	3	0	3	2	3	0	4	4	1	3	2	4	1	2	3	8	0	1	0	1	1	0
160	3	1	0	0	4	0	0	0	0	0	2	0	3	2	4	0	3	4	2	3	2	4	1	1	3	9	0	1	0	1	0	1
170	2	2	0	0	3	0	0	0	0	0	2	0	2	0	4	0	2	4	3	3	2	6	1	1	4	9	0	0	0	0	1	1
180	1	0	0	0	3	0	0	0	0	0	1	0	3	0	4	0	3	3	4	3	2	5	1	1	3	6	0	0	0	0	1	1
190	1	0	1	0	3	0	0	0	1	0	1	0	4	1	5	1	3	3	3	3	3	4	1	1	2	5	0	0	0	0	1	0
200	2	1	1	0	4	0	0	0	2	0	1	0	4	1	4	2	5	3	3	3	3	6	1	1	2	6	0	1	1	0	1	0
210	0	1	1	0	4	0	0	0	2	0	0	0	2	0	4	1	5	2	2	3	3	5	1	1	3	6	0	1	1	0	1	0
220	1	1	1	0	5	0	0	0	1	0	0	0	2	0	3	3	4	3	3	2	3	4	1	1	3	7	0	1	1	0	0	0
230	1	1	0	0	5	0	0	0	0	0	0	0	3	1	4	2	4	4	3	3	4	4	1	2	2	5	0	0	1	0	0	0
240	0	0	0	0	4	0	0	0	1	0	0	0	2	0	3	2	4	2	3	3	3	4	1	3	1	5	0	0	1	0	0	0
250	0	0	0	0	4	0	0	0	0	0	0	2	3	1	5	2	5	5	4	3	3	3	1	1	1	5	0	0	1	0	0	0
260	1	0	0	0	4	0	0	0	0	0	1	2	0	1	4	2	6	4	2	3	3	3	1	3	2	6	0	0	1	0	0	0
270	2	0	0	0	4	0	1	0	0	0	1	2	3	1	4	1	4	4	4	3	4	2	0	3	2	7	0	0	1	0	0	0
280	2	0	0	0	4	1	1	0	0	0	1	2	3	2	3	2	5	4	2	3	3	3	1	2	3	7	0	0	0	0	1	1
290	1	0	0	0	4	0	1	0	1	0	1	2	3	2	2	2	3	4	3	4	3	3	1	4	1	6	0	0	0	0	1	0
300	1	0	0	0	4	0	0	0	2	0	2	1	3	2	2	1	4	3	1	2	3	3	1	4	2	8	0	0	0	0	0	0
310	1	0	0	1	5	0	1	0	2	0	2	1	3	1	2	2	4	3	2	3	2	3	0	4	1	5	1	0	0	1	0	0
320	1	1	0	1	4	0	1	0	1	0	3	1	3	1	2	2	3	4	1	2	2	4	0	3	1	5	1	0	0	1	0	0
330	2	2	0	1	5	0	0	0	2	0	3	2	3	1	2	2	3	4	1	3	2	5	0	1	1	4	1	1	0	1	1	0
340	1	1	0	1	3	0	0	0	2	0	3	2	3	1	2	2	4	3	1	4	2	5	0	2	1	4	1	1	0	0	1	0
350	2	1	0	1	4	0	0	0	1	0	3	2	3	2	3	2	3	3	1	3	2	5	1	2	2	5	1	1	1	0	1	0
360	1	1	0	1	2	1	0	0	1	0	3	3	3	2	1	3	5	3	1	3	2	5	1	2	2	5	0	1	0	0	1	1
370	2	1	1	1	2	0	0	0	1	0	4	3	4	1	1	4	3	3	1	4	2	6	0	2	2	4	1	1	0	0	1	0
380	1	1	1	1	4	0	0	0	1	0	4	4	4	1	1	4	4	3	1	2	2	6	1	2	2	4	0	0	0	0	1	0
390	1	1	1	1	3	0	0	0	1	0	4	4	4	1	1	4	3	3	1	1	2	6	1	1	3	6	1	1	0	0	0	0
400	1	1	1	1	3	0	0	0	1	0	3	3	4	2	2	5	5	2	1	1	2	5	1	0	4	6	1	1	0	0	0	0
410	2	1	1	1	3	0	0	0	1	0	3	4	3	1	1	5	5	3	1	1	2	4	1	2	4	7	0	0	0	0	0	0
420	3	1	1	1	3	0	0	0	1	0	3	2	5	2	1	4	5	3	2	1	2	5	0	2	3	6	0	1	0	0	0	0
430	4	1	1	1	4	0	0	0	1	0	3	3	3	2	0	5	6	2	1	1	2	4	0	2	3	7	0	0	0	0	0	0
440	4	1	1	1	4	0	0	0	0	0	2	3	3	2	1	6	5	3	2	1	2	4	0	2	2	5	0	0	1	1	0	0
450	1	1	0	1	3	0	1	0	1	0	3	2	3	2	1	4	6	3	2	1	2	4	0	2	2	6	0	0	1	1	0	0
460	3	1	0	0	3	0	1	0	1	0	3	3	4	1	0	4	4	4	2	1	2	5	0	2	4	6	0	1	1	0	0	0
470	4	1	0	0	4	0	1	0	1	0	5	3	5	2	1	3	4	4	2	1	2	4	1	1	3	7	0	1	0	0	0	0
480	2	1	0	0	4	0	0	0	1	0	5	4	4	2	1	2	3	3	2	1	2	4	0	2	2	5	0	1	0	0	0	0
490	3	0	0	0	4	0	0	0	1	0	4	4	5	2	1	2	4	3	2	2	2	3	1	3	3	6	0	0	0	0	0	0
500	3	0	0	0	4	0	0	0	1	0	4	3	5	2	1	2	3	2	2	2	1	2	1	3	3	5	0	0	0	0	0	0
510	3	0	0	0	4	0	0	0	1	0	2	3	4	3	1	1	4	2	2	2	1	3	1	2	4	6	0	0	0	0	0	0
520	3	0	1	0	3	0	0	0	0	0	2	2	2	4	1	1	4	3	2	1	1	4	0	3	4	5	0	0	0	0	0	0
530	2	0	0	0	3	0	1	0	0	0	3	4	3	2	1	1	5	3	2	1	2	5	1	3	3	5	0	0	0	0	0	0
540	3	0	0	0	3	0	1	0	0	0	3	2	3	2	0	1	4	4	2	2	2	4	1	1	3	4	0	0	0	0	0	0
550	2	0	0	0	4	0	1	0	0	0	4	3	3	2	0	1	4	3	2	1	2	4	1	2	2	4	0	0	0	0	0	0
560	1	0	0	0	3	0	2	0	1	0	5	4	3	2	1	2	6	1	2	2	2	3	1	2	2	4	0	0	0	0	0	0
570	2	0	0	0	3	0	2	0	1	0	2	2	3	2	1	2	4	0	2	2	2	4	1	2	2	2	0	0	0	0	0	0
580	2	0	0	0	3	0	0	0	1	1	3	2	4	2	1	3	4	1	2	2	1	3	1	2	2	3	0	0	0	0	0	0
590	3	0	0	0	3	0	0	0	1	1	3	2	4	2	2	3	3	1	1	2	2	5	1	2	2	3	0	0	0	0	0	0
600	1	0	0	0	2	0	1	0	1	1	3	2	4	2	1	2	3	1	2	2	2	3	1	2	2	4	0	0	0	0	0	0
610	1	0	0	0	2	0	1	0	0	1	4	3	4	2	1	3	2	3	2	3	1	5	1	1	2	2	0	0	0	0	0	0
620	2	0	0	0	3	0	0	1	0	1	3	2	4	2	1	4	4	2	1	2	1	3	0	0	3	4	0	0	0	0	0	0
630	2	0	0	0	3	0	0	1	0	1	3	3	4	3	1	3	5	1	1	1	1	4	1	0	3	5	0	0	0	0	0	0
640	3	0	0	0	4	0	0	1	0	1	4	3	4	3	1	3	3	3	1	1	0	2	1	0	4	7	0	0	0	1	0	1
650	2	0	0	0	4	0	0	1	0	1	4	3	4	2	2	4	3	3	1	1	0	3	0	1	3	7	0	0	0	1	0	0
660	3	0	0	0	2	0	0	1	0	1	4	3	4	2	1	3	4	2	1	1	0	4	1	0	4	7	0	0	0	1	0	0
