# Supplementary material for: Phenolic Glycolipid Facilitates Mycobacterial Escape from Microbicidal Tissue-Resident Macrophages
Source: Immunity. 2017 Sep 19;47(3):552–565.e4. doi: 10.1016/j.immuni.2017.08.003 (PMC5610147; doi:10.1016/j.immuni.2017.08.003)
Supplement: Table S2. related to Figure 4 — Number of transfer events occurring during the first 4.5 days following infection with 1–3 bacteria. The number of fish imaged, fish remaining infected, number of total infected macrophages, and the number of transfer events recorded during each time-period of imaging are provided following infection with either wild-type or PGL−M. marinum (Mm). Raw data for Figure 4E. [file mmc2.xlsx]

## Sheet: Sheet1
Table S2, related to Figure 4: Number of transfer events occurring during the first 4.5 days following infection with 1-3 bacteria. The number of fish imaged, fish remaining infected, number of total infected macrophages, and the number of transfer events recorded during each time-period of imaging are provided following infection with either wildtype or PGL- M. marinum (Mm). Raw data for Figure …
WT Mm infection
Hours Post Infection	Fish Imaged	Fish Infected	Number of Infected Macrophages	Transfer Events	Percent Transferred
1 to 12	8	8	13	0	0
12 to 24	7	7	16	0	0
24 to 36	7	6	15	0	0
36 to 48	8	8	12	0	0
48 to 54	8	7	14	0	0
54 to 60	8	7	10	1	10
60 to 66	8	7	8	1	12.5
66 to 72	8	6	10	4	40
72 to 78	8	7	13	2	15.3846
78 to 84	8	5	15	1	6.66667
84 to 90	8	7	16	1	6.25
90 to 96	8	8	12	0	0
96 to 102	8	6	8	0	0
102 to 108	8	7	8	0	0
∆pks15 Mm infection
Hours Post Infection	Fish Imaged	Fish Infected	Number of Infected Macrophages	Transfer Events	Percent Transferred
1-12hpi	8	8	10	0	0
12-24hpi	10	10	10	0	0
24-36hpi	8	7	8	0	0
36-48hpi	10	10	10	0	0
48-54	8	5	6	0	0
54-60	8	3	4	0	0
60-66	8	4	5	0	0
66-72	8	4	5	0	0
72-78	8	4	4	0	0
78-84	8	3	3	0	0
84-90	12	6	13	0	0
90-96	12	7	8	0	0
96-102	8	3	5	1	20
102-108	8	2	4	0	0
