# Supplementary material for: Phenolic Glycolipid Facilitates Mycobacterial Escape from Microbicidal Tissue-Resident Macrophages
Source: Immunity. 2017 Sep 19;47(3):552–565.e4. doi: 10.1016/j.immuni.2017.08.003 (PMC5610147; doi:10.1016/j.immuni.2017.08.003)
Supplement: Table S3. related to Figure 6 — CCL2 production by human alveolar macorphages. A complete list of donor alveolar macrophages and their CCL2 production in response to LPS, wild-type Mm, and PGL− Mm. [file mmc3.xlsx]

## Sheet: Sheet1
Table S3: CCL2 production by human alveolar macrophages (Fold increase as indicated)
LPS Responders
	30 minute treatment					60 minute treatment
Donor ID	LPS/uninfected	Mm/uninfected	Mm - PGL-/uninfected	Mm/Mm - PGL-		LPS/uninfected	Mm/uninfected	Mm - PGL-/uninfected	Mm/Mm - PGL-
D1*							1.58719	0.831691	1.90839
D2	1.40684	1.66465	1.01884	1.63386		1.35766	1.51542	1.01476	1.49338
D3	3.06347	9.61875	4.43234	2.17013		1.25297	2.77076	1.16598	2.37634
D4	1.42941	1.2581	0.992256	1.26791		1.23444	1.2581	0.992256	1.26791
D6	1.81853	1.07311	0.788604	1.36078		1.57163	1.08426	0.759162	1.42823
D12	1.61379	2.69103	1.33163	2.02086		1.53118	2.96117	1.39919	2.11634
LPS Nonresponders
	30 minute treatment					60 minute treatment
Donor ID	LPS/uninfected	Mm/uninfected	Mm - PGL-/uninfected	Mm/Mm - PGL-		LPS/uninfected	Mm/uninfected	Mm - PGL-/uninfected	Mm/Mm - PGL-
D5	0.380241	0.599247	0.582355	1.02901		0.451661	0.824404	0.627458	1.31388
D7	1.05731	0.705187	0.870308	0.810272		1.13684	0.785871	0.905498	0.867888
D8	0.792804	0.673533	0.526648	1.27891		0.684733	0.631593	0.372515	1.69549
D9	0.635756	0.890885	1.31429	0.677844		0.6746	0.844554	0.908853	0.929253
D10	0.824474	0.810526	0.819926	0.988535		1.03637	0.992936	1.00461	0.988382
D11	0.952703	0.858418	0.636801	1.34802		1.129	0.813553	0.567091	1.43461
D13	0.771231	1.09841	0.942835	1.16501		0.841492	0.949694	0.879348	1.08
* initial pilot assay, 60 minute time point only
